# Supplementary material for: Changes in brain activity of somatoform disorder patients during emotional empathy after multimodal psychodynamic psychotherapy
Source: Front Hum Neurosci. 2013 Aug 16;7:410. doi: 10.3389/fnhum.2013.00410 (PMC3744921; doi:10.3389/fnhum.2013.00410)
Supplement: Supplementary file 1 [file DataSheet1.ZIP]

Archive with 1 entries (1 files):
- Supplementary material.pdf
